# Supplementary material for: Global, Regional, and National Burdens of Parkinson's Disease in Adults Aged 20–50 Years, 1990–2021: A Cross‐Sectional Study
Source: Health Sci Rep. 2025 Oct 13;8(10):e71326. doi: 10.1002/hsr2.71326 (PMC12516154; doi:10.1002/hsr2.71326)
Supplement: Supplementary file 6 — Table S1: The decomposition of number for Parkinson's disease from 1990 to 2021. [file HSR2-8-e71326-s004.xlsx]

## Sheet: Sheet1
Table S1: The decomposition of number for Parkinson's disease from 1990 to 2021
Location	Measure	Overall difference	Aging	Population	Epidemiological change	percent change of Aging	percent change of Population	percent change of Epidemiological change
Global	Incidence	52779.9	8876.59	20769.4	23134	16.8181	39.3509	43.831
	Prevalence	293386	59682.6	130092	103612	20.3427	44.3415	35.3158
	Deaths	910.319	395.017	731.615	-216.312	43.3932	80.3691	-23.7623
	DALYs	87750.3	26875.2	54575.4	6299.67	30.6269	62.194	7.17909
High SDI	Incidence	2952.32	899.702	760.764	1291.85	30.4744	25.7683	43.7572
	Prevalence	14187.2	6486.84	5056.2	2644.21	45.723	35.639	18.6379
	Deaths	81.1933	44.6011	25.9872	10.605	54.932	32.0066	13.0615
	DALYs	5813.01	2979.54	2001.82	831.647	51.2564	34.437	14.3066
High-middle SDI	Incidence	14294.2	3835.39	2112.89	8345.88	26.8319	14.7815	58.3866
	Prevalence	68463.3	22204.8	11816.4	34442.1	32.4332	17.2595	50.3073
	Deaths	92.9412	133.249	62.3557	-102.664	143.369	67.0915	-110.461
	DALYs	14808.9	9352.5	4749.05	707.33	63.1547	32.0689	4.77639
Middle SDI	Incidence	23200.6	5286.75	7333.83	10580	22.7871	31.6106	45.6023
	Prevalence	126809	34085.4	44445.6	48277.6	26.8794	35.0494	38.0712
	Deaths	325.491	226.841	260.498	-161.848	69.692	80.0322	-49.7241
	DALYs	34624.7	15417.5	19107.3	99.9019	44.5275	55.184	0.288528
Low-middle SDI	Incidence	9072.41	875.848	6036.68	2159.88	9.65397	66.5389	23.8071
	Prevalence	60820.6	6844.81	41527.3	12448.6	11.2541	68.2783	20.4676
	Deaths	285.166	44.7703	233.657	6.73782	15.6998	81.9375	2.36278
	DALYs	22899.2	3098.91	17490.3	2309.95	13.5329	76.3797	10.0875
Low SDI	Incidence	3242.98	45.9493	2835.09	361.933	1.41689	87.4226	11.1605
	Prevalence	22989.4	396.276	20272.9	2320.28	1.72373	88.1834	10.0928
	Deaths	124.923	4.21603	133.098	-12.3902	3.37489	106.543	-9.91824
	DALYs	9558.54	262.428	9461.93	-165.816	2.74548	98.9893	-1.73474
High-income	Incidence	1325.29	766.617	304.254	254.422	57.8451	22.9575	19.1974
	Prevalence	7687.47	5988.89	2158.43	-459.851	77.9046	28.0773	-5.98183
	Deaths	42.1467	38.2651	9.64731	-5.76564	90.7901	22.8898	-13.6799
	DALYs	3011.91	2621.15	788.851	-398.089	87.0261	26.1911	-13.2172
Southeast Asia, East Asia, and Oceania	Incidence	30244.7	8148.34	4757.56	17338.8	26.9414	15.7302	57.3284
	Prevalence	141259	44972.3	25461.6	70825.2	31.8368	18.0247	50.1385
	Deaths	243.191	327.191	168.017	-252.017	134.541	69.0884	-103.629
	DALYs	32809.4	21472.2	11758.1	-420.821	65.4451	35.8375	-1.28262
South Asia	Incidence	9642.14	807.883	6464.14	2370.12	8.37867	67.0405	24.5808
	Prevalence	66920.8	6624.84	45860.9	14435.1	9.89953	68.5301	21.5704
	Deaths	257.929	35.8783	212.454	9.59616	13.9102	82.3694	3.72047
	DALYs	22626.6	2654.93	17218.8	2752.87	11.7337	76.0998	12.1665
Central Europe, Eastern Europe, and Central Asia	Incidence	411.691	468.211	7.84591	-64.3654	113.729	1.90577	-15.6344
	Prevalence	2708.99	3223.73	50.147	-564.891	119.001	1.85113	-20.8525
	Deaths	15.9645	21.3945	0.271688	-5.70168	134.013	1.70182	-35.7146
	DALYs	1137.71	1453.09	20.7207	-336.101	127.721	1.82127	-29.5419
North Africa and Middle East	Incidence	3767.89	660.145	2263.57	844.173	17.5203	60.0753	22.4044
	Prevalence	23634	4513.4	14209	4911.57	19.0971	60.1211	20.7818
	Deaths	124.797	40.1475	113.161	-28.5112	32.1703	90.6758	-22.8461
	DALYs	9442.76	2513.28	7439.68	-510.203	26.6159	78.7872	-5.40312
Latin America and Caribbean	Incidence	4665.2	952.711	2418.75	1293.75	20.4216	51.8465	27.7318
	Prevalence	30956.9	7457.06	16488.5	7011.42	24.0885	53.2626	22.649
	Deaths	88.2458	31.1313	60.1955	-3.08106	35.278	68.2135	-3.49145
	DALYs	8954.59	2555.75	5440.12	958.711	28.5413	60.7524	10.7064
Sub-Saharan Africa	Incidence	2723.01	100.113	2429.33	193.56	3.67656	89.2151	7.10832
	Prevalence	20218.8	911.936	17960.1	1346.75	4.51034	88.8288	6.66091
	Deaths	138.046	9.96126	133.614	-5.52959	7.21591	96.7897	-4.00562
	DALYs	9767.27	613.471	9176.8	-23.0006	6.28088	93.9546	-0.235487
