# Supplementary material for: Global, Regional, and National Burdens of Parkinson's Disease in Adults Aged 20–50 Years, 1990–2021: A Cross‐Sectional Study
Source: Health Sci Rep. 2025 Oct 13;8(10):e71326. doi: 10.1002/hsr2.71326 (PMC12516154; doi:10.1002/hsr2.71326)
Supplement: Supplementary file 7 — Table S2: The slope, intercept, and concentration indicies of ASR for Parkinson's disease from 1990 to 2021. [file HSR2-8-e71326-s007.xlsx]

## Sheet: Sheet1
Table S2: The slope, intercept, and concentration indicies of ASR for Parkinson's disease from 1990 to 2021
Location	Year	Measure	Slope Indicies			Intercept Indicies			Concentration Indicies
			lm (95%CI)	ncvTest p-value	rlm (95%CI)	lm (95%CI)	ncvTest p-value	rlm (95%CI)	concentration Indicies (95%CI)	SE	p-value
Global	1990	Incidence	0.24(0.06 to 0.42)	0.289379	0.27(0.12 to 0.41)	1.27(1.16 to 1.38)	0.289379	1.21(1.12 to 1.3)	0.0035 (-0.0125 to 0.0194)	0.00815682	0.6717
		Prevalence	1.09(-0.2 to 2.38)	0.0311248	1.15(0.11 to 2.2)	9.12(8.32 to 9.91)	0.0311248	8.72(8.07 to 9.36)	-0.0034 (-0.02 to 0.0131)	0.00844928	0.6844
		Deaths	-0.03(-0.04 to -0.02)	0.921516	-0.03(-0.04 to -0.02)	0.08(0.08 to 0.09)	0.921516	0.08(0.07 to 0.09)	-0.0618 (-0.0922 to -0.0313)	0.0155447	<0.001
		DALYs	-1.3(-1.83 to -0.77)	0.99474	-1.29(-1.72 to -0.86)	5.31(4.98 to 5.63)	0.99474	5.14(4.87 to 5.4)	-0.0431 (-0.0636 to -0.0226)	0.0104708	<0.001
	2021	Incidence	0.25(-0.02 to 0.51)	0.499334	0.28(0.08 to 0.48)	1.49(1.32 to 1.66)	0.499334	1.38(1.26 to 1.51)	0.0954 (0.0539 to 0.1369)	0.0211955	<0.001
		Prevalence	1.03(-0.56 to 2.62)	0.0850493	1.37(-0.04 to 2.77)	10.46(9.46 to 11.47)	0.0850493	9.88(8.99 to 10.77)	0.0371 (0.0085 to 0.0657)	0.0145912	0.0118
		Deaths	-0.04(-0.05 to -0.03)	0.905521	-0.04(-0.05 to -0.03)	0.08(0.08 to 0.09)	0.905521	0.08(0.08 to 0.09)	-0.0315 (-0.0559 to -0.007)	0.012487	0.0125
		DALYs	-1.73(-2.27 to -1.19)	0.708419	-1.78(-2.27 to -1.29)	5.51(5.17 to 5.85)	0.708419	5.4(5.09 to 5.7)	-0.0046 (-0.0248 to 0.0156)	0.0102951	0.6547
High SDI	1990	Incidence	0.06(-0.3 to 0.42)	0.158951	0.16(-0.12 to 0.45)	1.4(1.22 to 1.57)	0.158951	1.38(1.23 to 1.52)	0.0184 (-0.0184 to 0.0553)	0.018814	0.3334
		Prevalence	1.8(-0.83 to 4.43)	0.0881498	2.28(-0.34 to 4.89)	9.23(7.93 to 10.53)	0.0881498	8.96(7.67 to 10.25)	0.0231 (-0.016 to 0.0622)	0.0199483	0.2531
		Deaths	-0.04(-0.06 to -0.02)	0.0013399	-0.03(-0.04 to -0.01)	0.07(0.06 to 0.08)	0.0013399	0.06(0.05 to 0.06)	-0.1046 (-0.1653 to -0.0439)	0.0309802	0.0017
		DALYs	-1.5(-2.65 to -0.35)	0.00182521	-0.99(-1.89 to -0.1)	4.58(4.01 to 5.15)	0.00182521	4.2(3.76 to 4.64)	-0.0513 (-0.0868 to -0.0159)	0.0180806	0.0071
	2021	Incidence	0.28(-0.14 to 0.7)	0.0148505	0.36(-0.08 to 0.79)	1.51(1.28 to 1.75)	0.0148505	1.45(1.2 to 1.69)	0.0211 (-0.0355 to 0.0778)	0.0288885	0.4687
		Prevalence	3.06(0.13 to 5.99)	0.00920363	3.53(0.55 to 6.5)	9.81(8.16 to 11.46)	0.00920363	9.46(7.78 to 11.13)	0.028 (-0.0361 to 0.092)	0.0326778	0.3969
		Deaths	-0.02(-0.04 to 0.01)	0.0038563	-0.01(-0.02 to 0)	0.05(0.04 to 0.06)	0.0038563	0.04(0.03 to 0.05)	-0.1054 (-0.2077 to -0.0032)	0.0521762	0.0502
		DALYs	-0.37(-1.62 to 0.88)	<0.001	0.26(-0.47 to 0.99)	3.83(3.12 to 4.54)	<0.001	3.27(2.86 to 3.68)	-0.0533 (-0.1198 to 0.0132)	0.0339501	0.1245
High-middle SDI	1990	Incidence	0.24(-0.42 to 0.9)	0.433359	0.16(-0.57 to 0.89)	1.17(0.64 to 1.7)	0.433359	1.2(0.61 to 1.79)	-0.0348 (-0.0499 to -0.0198)	0.00768579	<0.001
		Prevalence	2.48(-2.64 to 7.61)	0.306008	1.94(-3.3 to 7.18)	7.12(2.97 to 11.27)	0.306008	7.29(3.04 to 11.53)	-0.014 (-0.0329 to 0.0049)	0.00964917	0.1532
		Deaths	-0.08(-0.12 to -0.03)	0.203162	-0.07(-0.11 to -0.04)	0.12(0.09 to 0.16)	0.203162	0.12(0.09 to 0.15)	-0.1576 (-0.1678 to -0.1474)	0.00521935	<0.001
		DALYs	-3.09(-5.54 to -0.63)	0.385906	-3.02(-4.82 to -1.22)	6.78(4.8 to 8.77)	0.385906	6.57(5.12 to 8.03)	-0.1199 (-0.1297 to -0.1102)	0.00497405	<0.001
	2021	Incidence	-0.45(-1.27 to 0.37)	<0.001	-0.02(-0.65 to 0.61)	1.93(1.26 to 2.59)	<0.001	1.52(1.01 to 2.03)	-0.1349 (-0.176 to -0.0938)	0.0209847	<0.001
		Prevalence	-1.04(-5.89 to 3.82)	0.333683	0.05(-4.7 to 4.8)	11.15(7.22 to 15.08)	0.333683	10.13(6.28 to 13.97)	-0.1018 (-0.1346 to -0.069)	0.0167214	<0.001
		Deaths	-0.02(-0.05 to 0.01)	0.752523	-0.02(-0.05 to 0)	0.07(0.05 to 0.09)	0.752523	0.07(0.05 to 0.09)	-0.0892 (-0.1124 to -0.066)	0.0118488	<0.001
		DALYs	-1.15(-2.93 to 0.64)	0.717737	-1.07(-2.58 to 0.45)	4.99(3.55 to 6.44)	0.717737	4.74(3.52 to 5.97)	-0.0935 (-0.1186 to -0.0685)	0.0127782	<0.001
Middle SDI	1990	Incidence	0.25(-0.18 to 0.69)	0.00185102	0.12(-0.21 to 0.46)	1.42(1.14 to 1.71)	0.00185102	1.44(1.23 to 1.66)	0.047 (-0.0017 to 0.0958)	0.0248804	0.0662
		Prevalence	1.55(-1.63 to 4.73)	0.00593033	0.82(-1.88 to 3.51)	9.96(7.88 to 12.04)	0.00593033	10.08(8.32 to 11.85)	0.0524 (0.004 to 0.1009)	0.0247143	0.0403
		Deaths	-0.02(-0.04 to 0)	0.39208	-0.02(-0.04 to -0.01)	0.08(0.07 to 0.09)	0.39208	0.08(0.07 to 0.09)	-0.0387 (-0.0803 to 0.0028)	0.021202	0.0756
		DALYs	-0.66(-1.61 to 0.29)	0.0791405	-0.78(-1.83 to 0.27)	5.19(4.57 to 5.81)	0.0791405	5.18(4.49 to 5.87)	-0.0048 (-0.0323 to 0.0227)	0.0140438	0.7351
	2021	Incidence	0.01(-0.73 to 0.74)	0.166928	-0.11(-0.59 to 0.38)	1.89(1.41 to 2.36)	0.166928	1.82(1.51 to 2.14)	-0.0027 (-0.0774 to 0.0719)	0.0380707	0.943
		Prevalence	-0.05(-4.47 to 4.36)	0.171712	-0.66(-4.06 to 2.74)	12.71(9.85 to 15.56)	0.171712	12.36(10.17 to 14.56)	-0.0068 (-0.0723 to 0.0586)	0.0333806	0.8386
		Deaths	-0.02(-0.03 to 0)	0.455238	-0.02(-0.03 to 0)	0.07(0.06 to 0.08)	0.455238	0.07(0.06 to 0.08)	-0.0223 (-0.0709 to 0.0264)	0.0248152	0.3753
		DALYs	-0.79(-1.84 to 0.27)	0.615167	-0.72(-2.05 to 0.61)	5.34(4.65 to 6.02)	0.615167	5.31(4.44 to 6.17)	-0.0152 (-0.0464 to 0.0161)	0.0159407	0.3467
Low-middle SDI	1990	Incidence	0.24(-0.19 to 0.67)	0.00427351	0.11(-0.17 to 0.39)	1.29(0.97 to 1.61)	0.00427351	1.29(1.08 to 1.5)	0.0321 (0.0059 to 0.0583)	0.0133805	0.0212
		Prevalence	0.72(-2.19 to 3.63)	0.00336346	-0.42(-1.64 to 0.8)	9.59(7.43 to 11.75)	0.00336346	9.32(8.41 to 10.22)	0.0212 (-0.004 to 0.0464)	0.0128607	0.1072
		Deaths	-0.01(-0.03 to 0.01)	0.980759	-0.01(-0.03 to 0)	0.08(0.07 to 0.1)	0.980759	0.08(0.07 to 0.09)	-0.0051 (-0.0446 to 0.0344)	0.0201306	0.8014
		DALYs	-0.43(-1.41 to 0.55)	0.535784	-0.48(-1.33 to 0.36)	5.42(4.68 to 6.15)	0.535784	5.31(4.68 to 5.94)	0.0037 (-0.0203 to 0.0277)	0.012244	0.7668
	2021	Incidence	0.53(-0.06 to 1.13)	<0.001	0.34(-0.07 to 0.75)	1.46(1.13 to 1.8)	<0.001	1.43(1.2 to 1.66)	0.0737 (0.0465 to 0.101)	0.0138995	<0.001
		Prevalence	2.24(-1.13 to 5.61)	<0.001	0.91(-1.48 to 3.3)	10.43(8.54 to 12.32)	<0.001	10.27(8.93 to 11.6)	0.0608 (0.0384 to 0.0833)	0.0114328	<0.001
		Deaths	-0.01(-0.03 to 0.01)	0.71889	-0.01(-0.03 to 0.01)	0.08(0.07 to 0.09)	0.71889	0.08(0.07 to 0.09)	-0.0317 (-0.0653 to 0.0019)	0.0171522	0.0717
		DALYs	-0.01(-1.09 to 1.07)	0.527478	0.01(-1.09 to 1.12)	5.36(4.76 to 5.97)	0.527478	5.24(4.62 to 5.86)	0.0046 (-0.0169 to 0.0261)	0.0109738	0.6753
Low SDI	1990	Incidence	0.28(0 to 0.56)	0.0928311	0.2(-0.03 to 0.42)	1(0.84 to 1.17)	0.0928311	1.01(0.88 to 1.14)	0.0025 (-0.031 to 0.0359)	0.0170582	0.8866
		Prevalence	0.99(-0.56 to 2.53)	0.0024254	0.4(-0.71 to 1.5)	7.91(6.99 to 8.83)	0.0024254	8.04(7.39 to 8.7)	-0.0057 (-0.0324 to 0.0209)	0.0136033	0.6758
		Deaths	0(-0.03 to 0.03)	0.243493	0.01(-0.01 to 0.03)	0.08(0.06 to 0.1)	0.243493	0.07(0.06 to 0.08)	-0.0202 (-0.0841 to 0.0437)	0.0325899	0.5396
		DALYs	0.23(-1.37 to 1.84)	0.549611	0.4(-0.61 to 1.4)	4.77(3.81 to 5.72)	0.549611	4.47(3.88 to 5.07)	-0.0156 (-0.0632 to 0.0319)	0.0242556	0.5243
	2021	Incidence	0.34(0.07 to 0.61)	0.359275	0.29(0.12 to 0.45)	1.1(0.95 to 1.25)	0.359275	1.08(0.99 to 1.17)	0.0323 (-0.0023 to 0.0668)	0.017612	0.0763
		Prevalence	1.57(0.18 to 2.97)	0.0204884	1.11(0.33 to 1.88)	8.52(7.74 to 9.3)	0.0204884	8.53(8.09 to 8.96)	0.0223 (-0.0012 to 0.0458)	0.0119782	0.0718
		Deaths	-0.02(-0.04 to 0.01)	0.127928	-0.01(-0.03 to 0.01)	0.08(0.07 to 0.1)	0.127928	0.08(0.07 to 0.09)	-0.0375 (-0.1124 to 0.0375)	0.038234	0.3345
		DALYs	-0.51(-1.89 to 0.87)	0.232279	-0.24(-1.31 to 0.83)	5.27(4.5 to 6.04)	0.232279	4.97(4.37 to 5.57)	-0.0187 (-0.0716 to 0.0343)	0.0270176	0.4945
